# Supplementary material for: Rv0004 is a new essential member of the mycobacterial DNA replication machinery
Source: PLoS Genet. 2017 Nov 27;13(11):e1007115. doi: 10.1371/journal.pgen.1007115 (PMC5720831; doi:10.1371/journal.pgen.1007115)
Supplement: S4 Table — (XLSX) [file pgen.1007115.s013.xlsx]

## Sheet: Sheet1
Supplementary Table 4. Proteins detected by mass spectrometry of bands cut from SDS-PAGE of HA-DciAMtb co-immunoprecipitation experiment depicted in S7 Fig.
Band: CS1-3 (~17kDa)
Uniprot Accession Number	Gene Number	alternative name	Molecular Weight	Exclusive Unique Peptide Count	protein description
A0QSG5	MSMEG_1471	rplR	14 kDa	6	50S ribosomal protein L18 OS=Mycobacterium smegmatis (strain ATCC 700084 / mc(2)155) GN=rplR PE=3 SV=1
A0QS97	MSMEG_1399	rpsG	18 kDa	5	30S ribosomal protein S7 OS=Mycobacterium smegmatis (strain ATCC 700084 / mc(2)155) GN=rpsG PE=1 SV=1
A0R6E3	MSMEG_6518		13 kDa	5	Uncharacterized protein MSMEG_6518/MSMEI_6344 OS=Mycobacterium smegmatis (strain ATCC 700084 / mc(2)155) GN=MSMEG_6518 PE=1 SV=1
A0QSL5	MSMEG_1521	rpsM	14 kDa	4	30S ribosomal protein S13 OS=Mycobacterium smegmatis (strain ATCC 700084 / mc(2)155) GN=rpsM PE=1 SV=1
A0QZ83	MSMEG_3932	hspX	16 kDa	4	14 kDa antigen OS=Mycobacterium smegmatis (strain ATCC 700084 / mc(2)155) GN=hspX PE=3 SV=1
A0QYU6	MSMEG_3791	rplT	14 kDa	4	50S ribosomal protein L20 OS=Mycobacterium smegmatis (strain ATCC 700084 / mc(2)155) GN=rplT PE=1 SV=1
A0QSL6	MSMEG_1522	rpsK	15 kDa	4	30S ribosomal protein S11 OS=Mycobacterium smegmatis (strain ATCC 700084 / mc(2)155) GN=rpsK PE=3 SV=1
A0QRB8	MSMEG_1060		14 kDa	4	Putative Lsr2 protein OS=Mycobacterium smegmatis (strain ATCC 700084 / mc(2)155) GN=MSMEG_1060 PE=4 SV=1
A0QSD8	MSMEG_1443	rplP	16 kDa	3	50S ribosomal protein L16 OS=Mycobacterium smegmatis (strain ATCC 700084 / mc(2)155) GN=rplP PE=1 SV=1
A0QSP8	MSMEG_1556	rplM	16 kDa	3	50S ribosomal protein L13 OS=Mycobacterium smegmatis (strain ATCC 700084 / mc(2)155) GN=rplM PE=1 SV=1
A0R7F6	MSMEG_6894	rplI	16 kDa	3	50S ribosomal protein L9 OS=Mycobacterium smegmatis (strain ATCC 700084 / mc(2)155) GN=rplI PE=1 SV=1
A0QNF5	MSMEG_0023	cwsA	14 kDa	3	Cell wall synthesis protein CwsA OS=Mycobacterium smegmatis (strain ATCC 700084 / mc(2)155) GN=cwsA PE=1 SV=1
A0R2J4	MSMEG_5136		17 kDa	3	Helix-turn-helix motif OS=Mycobacterium smegmatis (strain ATCC 700084 / mc(2)155) GN=MSMEG_5136 PE=4 SV=1
A0QP15	MSMEG_0238		17 kDa	3	CoA binding domain protein OS=Mycobacterium smegmatis (strain ATCC 700084 / mc(2)155) GN=MSMEG_0238 PE=4 SV=1
Q9AFI5	MSMEG_6896	ssb	17 kDa	3	Single-stranded DNA-binding protein OS=Mycobacterium smegmatis (strain ATCC 700084 / mc(2)155) GN=ssb PE=1 SV=1
A0R1H3	MSMEG_4753		17 kDa	3	Antioxidant, AhpC/TSA family protein OS=Mycobacterium smegmatis (strain ATCC 700084 / mc(2)155) GN=MSMEG_4753 PE=4 SV=1
A0R4N1	MSMEG_5893		18 kDa	3	Conserved MCE-associated protein OS=Mycobacterium smegmatis (strain ATCC 700084 / mc(2)155) GN=MSMEG_5893 PE=4 SV=1
A0R204	MSMEG_4940	atpF	18 kDa	3	ATP synthase subunit b OS=Mycobacterium smegmatis (strain ATCC 700084 / mc(2)155) GN=atpF PE=3 SV=1
A0R3B8	MSMEG_5415	eno	45 kDa	2	Enolase OS=Mycobacterium smegmatis (strain ATCC 700084 / mc(2)155) GN=eno PE=1 SV=1
P9WFL1	Rv0004		20 kDa	2	UPF0232 protein Rv0004 OS=Mycobacterium tuberculosis (strain ATCC 25618 / H37Rv) GN=Rv0004 PE=3 SV=1
A0QS96 (+1)	MSMEG_1398	rpsL	14 kDa	2	30S ribosomal protein S12 OS=Mycobacterium smegmatis (strain ATCC 700084 / mc(2)155) GN=rpsL PE=3 SV=1
A0QSG8	MSMEG_1474	rplO	16 kDa	2	50S ribosomal protein L15 OS=Mycobacterium smegmatis (strain ATCC 700084 / mc(2)155) GN=rplO PE=3 SV=1
A0QRI7	MSMEG_1131		17 kDa	2	Tryptophan-rich sensory protein OS=Mycobacterium smegmatis (strain ATCC 700084 / mc(2)155) GN=MSMEG_1131 PE=4 SV=1
A0QPJ0	MSMEG_0415		17 kDa	2	Flavin reductase-like, FMN-binding protein OS=Mycobacterium smegmatis (strain ATCC 700084 / mc(2)155) GN=MSMEG_0415 PE=4 SV=1
A0QTF3 (+1)	MSMEG_1820	purE	16 kDa	2	Phosphoribosylaminoimidazole carboxylase, catalytic subunit OS=Mycobacterium smegmatis (strain ATCC 700084 / mc(2)155) GN=purE PE=4 SV=1
A0R425	MSMEG_5680		16 kDa	2	Glyoxalase family protein OS=Mycobacterium smegmatis (strain ATCC 700084 / mc(2)155) GN=MSMEG_5680 PE=4 SV=1
A0QSS0	MSMEG_1579	rimI	17 kDa	2	Ribosomal-protein-alanine acetyltransferase OS=Mycobacterium smegmatis (strain ATCC 700084 / mc(2)155) GN=rimI PE=3 SV=1
A0QS63	MSMEG_1635	rplL	13 kDa	1	50S ribosomal protein L7/L12 OS=Mycobacterium smegmatis (strain ATCC 700084 / mc(2)155) GN=rplL PE=3 SV=1
A0QYG0	MSMEG_3645		18 kDa	1	Uncharacterized protein OS=Mycobacterium smegmatis (strain ATCC 700084 / mc(2)155) GN=MSMEG_3645 PE=4 SV=1
A0R049	MSMEG_4260	ctaE	22 kDa	1	Cytochrome c oxidase subunit 3 OS=Mycobacterium smegmatis (strain ATCC 700084 / mc(2)155) GN=ctaE PE=3 SV=1
A0R5X9	MSMEG_6352		17 kDa	1	Uncharacterized protein OS=Mycobacterium smegmatis (strain ATCC 700084 / mc(2)155) GN=MSMEG_6352 PE=4 SV=1
A0QPW0	MSMEG_0537		17 kDa	1	Conserved hypothetical membrane protein OS=Mycobacterium smegmatis (strain ATCC 700084 / mc(2)155) GN=MSMEG_0537 PE=4 SV=1
I7GFD7	MSMEG_65485	MSMEI_5333	17 kDa	1	Pterin-4-alpha-carbinolamine dehydratase MoaB2 OS=Mycobacterium smegmatis (strain ATCC 700084 / mc(2)155) GN=MSMEI_5333 PE=4 SV=1
Band: CS2-3 (~24kDa)
Uniprot Accession Number	gene #	alternative name	Molecular Weight	Exclusive Unique Peptide Count	protein description
A0QSL7	MSMEG_1523	rpsD	23 kDa	11	30S ribosomal protein S4 OS=Mycobacterium smegmatis (strain ATCC 700084 / mc(2)155) GN=rpsD PE=1 SV=1
A0R5H1	MSMEG_6189		25 kDa	10	Crp/Fnr familytranscriptional regulator OS=Mycobacterium smegmatis (strain ATCC 700084 / mc(2)155) GN=MSMEG_6189 PE=4 SV=1
A0QSG6	MSMEG_1472	rpsE	22 kDa	10	30S ribosomal protein S5 OS=Mycobacterium smegmatis (strain ATCC 700084 / mc(2)155) GN=rpsE PE=1 SV=1
A0QZY3	MSMEG_4192		21 kDa	9	Uncharacterized protein OS=Mycobacterium smegmatis (strain ATCC 700084 / mc(2)155) GN=MSMEG_4192 PE=4 SV=1
A0R1V9	MSMEG_4891		22 kDa	7	Alkyl hydroperoxide reductase subunit C OS=Mycobacterium smegmatis (strain ATCC 700084 / mc(2)155) GN=MSMEG_4891 PE=1 SV=1
A0QYD4	MSMEG_3619		23 kDa	7	Short chain dehydrogenase OS=Mycobacterium smegmatis (strain ATCC 700084 / mc(2)155) GN=MSMEG_3619 PE=4 SV=1
A0R3B8	MSMEG_5415	eno	45 kDa	6	Enolase OS=Mycobacterium smegmatis (strain ATCC 700084 / mc(2)155) GN=eno PE=1 SV=1
P9WFL1	Rv0004		20 kDa	6	UPF0232 protein Rv0004 OS=Mycobacterium tuberculosis (strain ATCC 25618 / H37Rv) GN=Rv0004 PE=3 SV=1
A0QSD2	MSMEG_1437	rplD	23 kDa	6	50S ribosomal protein L4 OS=Mycobacterium smegmatis (strain ATCC 700084 / mc(2)155) GN=rplD PE=1 SV=1
A0QTK2	MSMEG_1874	mtrA	25 kDa	6	DNA-binding response regulator MtrA OS=Mycobacterium smegmatis (strain ATCC 700084 / mc(2)155) GN=mtrA PE=1 SV=1
A0QS98	MSMEG_1401	tuf	44 kDa	5	Elongation factor Tu OS=Mycobacterium smegmatis (strain ATCC 700084 / mc(2)155) GN=tuf PE=1 SV=1
A0QSG1	MSMEG_1467	rplE	21 kDa	5	50S ribosomal protein L5 OS=Mycobacterium smegmatis (strain ATCC 700084 / mc(2)155) GN=rplE PE=1 SV=1
A0QNZ3 (+1)	MSMEG_0216		27 kDa	5	3-hydroxyacyl-CoA dehydrogenase OS=Mycobacterium smegmatis (strain ATCC 700084 / mc(2)155) GN=MSMEG_0216 PE=4 SV=1
A0R1E6 (+1)	MSMEG_4724	orn	24 kDa	5	Oligoribonuclease OS=Mycobacterium smegmatis (strain ATCC 700084 / mc(2)155) GN=orn PE=3 SV=1
A0R587	MSMEG_6104	folE	22 kDa	5	GTP cyclohydrolase 1 OS=Mycobacterium smegmatis (strain ATCC 700084 / mc(2)155) GN=folE PE=3 SV=1
A0R110	MSMEG_4579		24 kDa	5	Phosphoglycerate mutase OS=Mycobacterium smegmatis (strain ATCC 700084 / mc(2)155) GN=MSMEG_4579 PE=3 SV=1
A0R1Z0	MSMEG_4923	nucS	25 kDa	5	Endonuclease NucS OS=Mycobacterium smegmatis (strain ATCC 700084 / mc(2)155) GN=nucS PE=3 SV=1
A0R7J6	MSMEG_6941		20 kDa	4	R3H domain-containing protein OS=Mycobacterium smegmatis (strain ATCC 700084 / mc(2)155) GN=MSMEG_6941 PE=4 SV=1
A0QSX4	MSMEG_1635		24 kDa	4	Nitroreductase OS=Mycobacterium smegmatis (strain ATCC 700084 / mc(2)155) GN=MSMEG_1635 PE=4 SV=1
A0QR73	MSMEG_1010		23 kDa	4	Transcriptional regulator, TetR family protein OS=Mycobacterium smegmatis (strain ATCC 700084 / mc(2)155) GN=MSMEG_1010 PE=4 SV=1
I7G0D8	MSMEG_2616	cobA	23 kDa	4	Cob(I)alamin adenosyltransferase OS=Mycobacterium smegmatis (strain ATCC 700084 / mc(2)155) GN=cobA PE=4 SV=1
A0QQC2	MSMEG_0703		22 kDa	4	Uncharacterized protein OS=Mycobacterium smegmatis (strain ATCC 700084 / mc(2)155) GN=MSMEG_0703 PE=4 SV=1
A0QNF6	MSMEG_0024	ppiA	19 kDa	4	Peptidyl-prolyl cis-trans isomerase OS=Mycobacterium smegmatis (strain ATCC 700084 / mc(2)155) GN=ppiA PE=3 SV=1
A0QSD7	MSMEG_1442	rpsC	30 kDa	3	30S ribosomal protein S3 OS=Mycobacterium smegmatis (strain ATCC 700084 / mc(2)155) GN=rpsC PE=3 SV=1
A0QSD6	MSMEG_1441	rplV	16 kDa	3	50S ribosomal protein L22 OS=Mycobacterium smegmatis (strain ATCC 700084 / mc(2)155) GN=rplV PE=1 SV=1
A0R4H1	MSMEG_5831	purQ	24 kDa	3	Phosphoribosylformylglycinamidine synthase subunit PurQ OS=Mycobacterium smegmatis (strain ATCC 700084 / mc(2)155) GN=purQ PE=3 SV=1
A0QTR3	MSMEG_1935		24 kDa	3	TetR-family protein transcriptional regulator OS=Mycobacterium smegmatis (strain ATCC 700084 / mc(2)155) GN=MSMEG_1935 PE=4 SV=1
A0QVZ3	MSMEG_2750	ideR	25 kDa	3	Iron-dependent repressor IdeR OS=Mycobacterium smegmatis (strain ATCC 700084 / mc(2)155) GN=ideR PE=4 SV=1
A0QZ47	MSMEG_3895	prcB	32 kDa	3	Proteasome subunit beta OS=Mycobacterium smegmatis (strain ATCC 700084 / mc(2)155) GN=prcB PE=1 SV=2
A0R1G3	MSMEG_4742		27 kDa	3	Clavaldehyde dehydrogenase OS=Mycobacterium smegmatis (strain ATCC 700084 / mc(2)155) GN=MSMEG_4742 PE=4 SV=1
A0QP01	MSMEG_0224		23 kDa	3	O-methyltransferase OS=Mycobacterium smegmatis (strain ATCC 700084 / mc(2)155) GN=MSMEG_0224 PE=4 SV=1
A0QV12	MSMEG_2410		26 kDa	3	Putative conserved membrane protein OS=Mycobacterium smegmatis (strain ATCC 700084 / mc(2)155) GN=MSMEG_2410 PE=4 SV=1
A0R008	MSMEG_4219	sepF	24 kDa	3	Cell division protein SepF OS=Mycobacterium smegmatis (strain ATCC 700084 / mc(2)155) GN=sepF PE=3 SV=1
A0QQ93 (+1)	MSMEG_0672		23 kDa	3	Uncharacterized protein OS=Mycobacterium smegmatis (strain ATCC 700084 / mc(2)155) GN=MSMEG_0672 PE=4 SV=1
A0QQY1	MSMEG_0916		26 kDa	3	TetR family transcriptional regulator OS=Mycobacterium smegmatis (strain ATCC 700084 / mc(2)155) GN=MSMEG_0916 PE=4 SV=1
A0QZX4	MSMEG_4183		24 kDa	3	HAD-superfamily hydrolase subfamily IA, variant 3 OS=Mycobacterium smegmatis (strain ATCC 700084 / mc(2)155) GN=MSMEG_4183 PE=4 SV=1
A0QQK7	MSMEG_0789	thiE	24 kDa	3	Thiamine-phosphate synthase OS=Mycobacterium smegmatis (strain ATCC 700084 / mc(2)155) GN=thiE PE=3 SV=1
A0QNG0	MSMEG_0029	trpG	24 kDa	3	Anthranilate synthase component 2 OS=Mycobacterium smegmatis (strain ATCC 700084 / mc(2)155) GN=trpG PE=4 SV=1
A0QU61	MSMEG_2089	ftsE	25 kDa	3	Cell division ATP-binding protein FtsE OS=Mycobacterium smegmatis (strain ATCC 700084 / mc(2)155) GN=ftsE PE=4 SV=1
A0R2D5	MSMEG_5073		22 kDa	3	Putative O-methyltransferase MSMEG_5073/MSMEI_4947 OS=Mycobacterium smegmatis (strain ATCC 700084 / mc(2)155) GN=MSMEG_5073 PE=1 SV=1
A0R0E5	MSMEG_4358		26 kDa	3	D-beta-hydroxybutyrate dehydrogenase OS=Mycobacterium smegmatis (strain ATCC 700084 / mc(2)155) GN=MSMEG_4358 PE=4 SV=1
A0R729	MSMEG_6759	glpK	55 kDa	2	Glycerol kinase OS=Mycobacterium smegmatis (strain ATCC 700084 / mc(2)155) GN=glpK PE=3 SV=1
A0QSG4	MSMEG_1470	rplF	19 kDa	2	50S ribosomal protein L6 OS=Mycobacterium smegmatis (strain ATCC 700084 / mc(2)155) GN=rplF PE=1 SV=1
A0QXC8	MSMEG_3255		30 kDa	2	DoxX OS=Mycobacterium smegmatis (strain ATCC 700084 / mc(2)155) GN=MSMEG_3255 PE=4 SV=1
A0QS96 (+1)	MSMEG_1398	rpsL	14 kDa	2	30S ribosomal protein S12 OS=Mycobacterium smegmatis (strain ATCC 700084 / mc(2)155) GN=rpsL PE=3 SV=1
A0QS62	MSMEG_1364	rplJ	18 kDa	2	50S ribosomal protein L10 OS=Mycobacterium smegmatis (strain ATCC 700084 / mc(2)155) GN=rplJ PE=1 SV=1
A0QUX8	MSMEG_2374	ilvC	36 kDa	2	Ketol-acid reductoisomerase (NADP(+)) OS=Mycobacterium smegmatis (strain ATCC 700084 / mc(2)155) GN=ilvC PE=1 SV=1
A0QZ46	MSMEG_3894	prcA	27 kDa	2	Proteasome subunit alpha OS=Mycobacterium smegmatis (strain ATCC 700084 / mc(2)155) GN=prcA PE=1 SV=1
A0QRI7	MSMEG_1131		17 kDa	2	Tryptophan-rich sensory protein OS=Mycobacterium smegmatis (strain ATCC 700084 / mc(2)155) GN=MSMEG_1131 PE=4 SV=1
I7FI06	MSMEG_4673	clpP (clpP1)	22 kDa	2	ATP-dependent Clp protease proteolytic subunit OS=Mycobacterium smegmatis (strain ATCC 700084 / mc(2)155) GN=clpP PE=3 SV=1
A0R0I8 (+1)	MSMEG_4401		25 kDa	2	Phosphonoacetaldehyde hydrolase OS=Mycobacterium smegmatis (strain ATCC 700084 / mc(2)155) GN=MSMEG_4401 PE=4 SV=1
A0R7H8	MSMEG_6921		22 kDa	2	UPF0301 protein MSMEG_6921/MSMEI_6732 OS=Mycobacterium smegmatis (strain ATCC 700084 / mc(2)155) GN=MSMEG_6921 PE=3 SV=1
A0QYU8	MSMEG_3793	infC	23 kDa	2	Translation initiation factor IF-3 OS=Mycobacterium smegmatis (strain ATCC 700084 / mc(2)155) GN=infC PE=3 SV=1
A0QV01	MSMEG_2399	ung	25 kDa	2	Uracil-DNA glycosylase OS=Mycobacterium smegmatis (strain ATCC 700084 / mc(2)155) GN=ung PE=3 SV=1
A0QQS6	MSMEG_0861	psd	25 kDa	2	Phosphatidylserine decarboxylase proenzyme OS=Mycobacterium smegmatis (strain ATCC 700084 / mc(2)155) GN=psd PE=3 SV=1
A0QTQ9	MSMEG_1931		25 kDa	2	Uncharacterized protein OS=Mycobacterium smegmatis (strain ATCC 700084 / mc(2)155) GN=MSMEG_1931 PE=4 SV=1
A0R050	MSMEG_4261		28 kDa	2	Ubiquinol-cytochrome c reductase cytochrome c subunit OS=Mycobacterium smegmatis (strain ATCC 700084 / mc(2)155) GN=MSMEG_4261 PE=4 SV=1
A0QNP8	MSMEG_0120		25 kDa	2	Probable transcriptional regulatory protein OS=Mycobacterium smegmatis (strain ATCC 700084 / mc(2)155) GN=MSMEG_0120 PE=4 SV=1
A0R4D2	MSMEG_5792		24 kDa	2	UPF0678 fatty acid-binding protein-like protein MSMEG_5792/MSMEI_5639 OS=Mycobacterium smegmatis (strain ATCC 700084 / mc(2)155) GN=MSMEG_5792 PE=3 SV=1
A0QWJ2	MSMEG_2961	secD	64 kDa	2	Protein translocase subunit SecD OS=Mycobacterium smegmatis (strain ATCC 700084 / mc(2)155) GN=secD PE=3 SV=1
A0QXZ3	MSMEG_3477		22 kDa	2	Cell wall-associated hydrolases (Invasion-associated proteins) OS=Mycobacterium smegmatis (strain ATCC 700084 / mc(2)155) GN=MSMEG_3477 PE=4 SV=1
A0R2N3	MSMEG_5175	sir2	26 kDa	2	NAD-dependent protein deacylase Sir2 OS=Mycobacterium smegmatis (strain ATCC 700084 / mc(2)155) GN=sir2 PE=1 SV=1
A0QX97	MSMEG_3309	trpA	27 kDa	2	Tryptophan synthase alpha chain OS=Mycobacterium smegmatis (strain ATCC 700084 / mc(2)155) GN=trpA PE=3 SV=1
A0QTF6 (+1)	MSMEG_1823		24 kDa	2	Uncharacterized protein OS=Mycobacterium smegmatis (strain ATCC 700084 / mc(2)155) GN=MSMEG_1823 PE=4 SV=1
A0R1G0	MSMEG_4739		25 kDa	2	Uncharacterized protein OS=Mycobacterium smegmatis (strain ATCC 700084 / mc(2)155) GN=MSMEG_4739 PE=4 SV=1
A0R3Y5	MSMEG_5639	echA6	26 kDa	2	Enoyl-CoA hydratase OS=Mycobacterium smegmatis (strain ATCC 700084 / mc(2)155) GN=echA6 PE=3 SV=1
A0QVR8	MSMEG_2669		27 kDa	2	Dienelactone hydrolase OS=Mycobacterium smegmatis (strain ATCC 700084 / mc(2)155) GN=MSMEG_2669 PE=4 SV=1
A0QW25	MSMEG_2782		26 kDa	2	Uncharacterized protein MSMEG_2782/MSMEI_2713 OS=Mycobacterium smegmatis (strain ATCC 700084 / mc(2)155) GN=MSMEG_2782 PE=1 SV=1
A0QWH0	MSMEG_2939	pdxT	21 kDa	2	Pyridoxal 5'-phosphate synthase subunit PdxT OS=Mycobacterium smegmatis (strain ATCC 700084 / mc(2)155) GN=pdxT PE=1 SV=1
A0QXA7	MSMEG_3232	cydB	38 kDa	2	Cytochrome D ubiquinol oxidase, subunit II OS=Mycobacterium smegmatis (strain ATCC 700084 / mc(2)155) GN=cydB PE=4 SV=1
A0QPV3	MSMEG_0530		25 kDa	2	Short chain dehydrogenase OS=Mycobacterium smegmatis (strain ATCC 700084 / mc(2)155) GN=MSMEG_0530 PE=4 SV=1
A0QXC4 (+1)	MSMEG_3251		27 kDa	2	Branched-chain amino acid ABC transporter ATP-binding protein OS=Mycobacterium smegmatis (strain ATCC 700084 / mc(2)155) GN=MSMEG_3251 PE=4 SV=1
A0R3K5	MSMEG_5505		21 kDa	2	Uncharacterized protein OS=Mycobacterium smegmatis (strain ATCC 700084 / mc(2)155) GN=MSMEG_5505 PE=4 SV=1
A0QX66	MSMEG_3190	bioD	22 kDa	2	ATP-dependent dethiobiotin synthetase BioD OS=Mycobacterium smegmatis (strain ATCC 700084 / mc(2)155) GN=bioD PE=3 SV=1
A0QVD5	MSMEG_2536		27 kDa	2	3-oxoacyl-[acyl-carrier-protein] reductase OS=Mycobacterium smegmatis (strain ATCC 700084 / mc(2)155) GN=MSMEG_2536 PE=4 SV=1
A0QQ63	MSMEG_0641		35 kDa	2	Binding-protein-dependent transport systems inner membrane component OS=Mycobacterium smegmatis (strain ATCC 700084 / mc(2)155) GN=MSMEG_0641 PE=3 SV=1
A0R212	MSMEG_4948		23 kDa	2	SUA5/YciO/YrdC/YwlC OS=Mycobacterium smegmatis (strain ATCC 700084 / mc(2)155) GN=MSMEG_4948 PE=4 SV=1
A0R652	MSMEG_6427	sodA	23 kDa	2	Superoxide dismutase [Mn] OS=Mycobacterium smegmatis (strain ATCC 700084 / mc(2)155) GN=sodA PE=1 SV=1
A0QNG7 (+1)	MSMEG_0035		52 kDa	1	FHA domain protein OS=Mycobacterium smegmatis (strain ATCC 700084 / mc(2)155) GN=MSMEG_0035 PE=4 SV=1
A0R0B4	MSMEG_4327	kasA	44 kDa	1	3-oxoacyl-(Acyl-carrier-protein) synthase 1 KasA OS=Mycobacterium smegmatis (strain ATCC 700084 / mc(2)155) GN=kasA PE=3 SV=1
A0QS97	MSMEG_1399	rpsG	18 kDa	1	30S ribosomal protein S7 OS=Mycobacterium smegmatis (strain ATCC 700084 / mc(2)155) GN=rpsG PE=1 SV=1
A0QSD8	MSMEG_1443	rplP	16 kDa	1	50S ribosomal protein L16 OS=Mycobacterium smegmatis (strain ATCC 700084 / mc(2)155) GN=rplP PE=1 SV=1
A0QSG8	MSMEG_1474	rplO	16 kDa	1	50S ribosomal protein L15 OS=Mycobacterium smegmatis (strain ATCC 700084 / mc(2)155) GN=rplO PE=3 SV=1
A0R2Y1	MSMEG_5273	fadA3	43 kDa	1	Acetyl-CoA acetyltransferase OS=Mycobacterium smegmatis (strain ATCC 700084 / mc(2)155) GN=fadA3 PE=3 SV=1
A0QQJ4	MSMEG_0777	fgd	37 kDa	1	F420-dependent glucose-6-phosphate dehydrogenase OS=Mycobacterium smegmatis (strain ATCC 700084 / mc(2)155) GN=fgd PE=1 SV=2
A0R0Z0	MSMEG_4558		24 kDa	1	Uncharacterized protein OS=Mycobacterium smegmatis (strain ATCC 700084 / mc(2)155) GN=MSMEG_4558 PE=4 SV=1
A0R659	MSMEG_6434		24 kDa	1	Uncharacterized protein OS=Mycobacterium smegmatis (strain ATCC 700084 / mc(2)155) GN=MSMEG_6434 PE=4 SV=1
A0QVD9	MSMEG_2540	pyrH	26 kDa	1	Uridylate kinase OS=Mycobacterium smegmatis (strain ATCC 700084 / mc(2)155) GN=pyrH PE=1 SV=1
A0R1R5	MSMEG_4847		24 kDa	1	Transcriptional regulator, TetR family OS=Mycobacterium smegmatis (strain ATCC 700084 / mc(2)155) GN=MSMEG_4847 PE=4 SV=1
A0QQX0	MSMEG_0905	pcaC	21 kDa	1	4-carboxymuconolactone decarboxylase domain protein OS=Mycobacterium smegmatis (strain ATCC 700084 / mc(2)155) GN=pcaC PE=4 SV=1
A0QT32	MSMEG_1694	upp	22 kDa	1	Uracil phosphoribosyltransferase OS=Mycobacterium smegmatis (strain ATCC 700084 / mc(2)155) GN=upp PE=3 SV=1
A0QRB0	MSMEG_1051		25 kDa	1	Immunogenic protein MPB64/MPT64 OS=Mycobacterium smegmatis (strain ATCC 700084 / mc(2)155) GN=MSMEG_1051 PE=4 SV=1
A0QVE0	MSMEG_2541	frr	21 kDa	1	Ribosome-recycling factor OS=Mycobacterium smegmatis (strain ATCC 700084 / mc(2)155) GN=frr PE=1 SV=1
A0R5V9 (+1)	MSMEG_6329		19 kDa	1	Uncharacterized protein OS=Mycobacterium smegmatis (strain ATCC 700084 / mc(2)155) GN=MSMEG_6329 PE=4 SV=1
A0QWG0 (+1)	MSMEG_2929		23 kDa	1	Thioesterase family protein OS=Mycobacterium smegmatis (strain ATCC 700084 / mc(2)155) GN=MSMEG_2929 PE=4 SV=1
A0QYF9 (+1)	MSMEG_3644		21 kDa	1	Transcriptional regulator, MerR family protein OS=Mycobacterium smegmatis (strain ATCC 700084 / mc(2)155) GN=MSMEG_3644 PE=4 SV=1
A0QUZ4	MSMEG_2392	cofC	23 kDa	1	2-phospho-L-lactate guanylyltransferase OS=Mycobacterium smegmatis (strain ATCC 700084 / mc(2)155) GN=cofC PE=1 SV=1
A0R355	MSMEG_5349		22 kDa	1	Uncharacterized protein OS=Mycobacterium smegmatis (strain ATCC 700084 / mc(2)155) GN=MSMEG_5349 PE=4 SV=1
A0R749	MSMEG_6779		23 kDa	1	Uncharacterized protein OS=Mycobacterium smegmatis (strain ATCC 700084 / mc(2)155) GN=MSMEG_6779 PE=4 SV=1
A0R528	MSMEG_6042	kstR	23 kDa	1	HTH-type transcriptional repressor KstR OS=Mycobacterium smegmatis (strain ATCC 700084 / mc(2)155) GN=kstR PE=1 SV=1
A0R4L2	MSMEG_5873		28 kDa	1	Conserved membrane protein OS=Mycobacterium smegmatis (strain ATCC 700084 / mc(2)155) GN=MSMEG_5873 PE=4 SV=1
A0QU03	MSMEG_2029		27 kDa	1	3-ketoacyl-ACP/CoA redutase OS=Mycobacterium smegmatis (strain ATCC 700084 / mc(2)155) GN=MSMEG_2029 PE=4 SV=1
A0QVI4	MSMEG_2585		21 kDa	1	Uncharacterized protein OS=Mycobacterium smegmatis (strain ATCC 700084 / mc(2)155) GN=MSMEG_2585 PE=4 SV=1
A0QY83	MSMEG_3567		27 kDa	1	Enoyl-CoA hydratase OS=Mycobacterium smegmatis (strain ATCC 700084 / mc(2)155) GN=MSMEG_3567 PE=4 SV=1
A0QT18	MSMEG_1680		24 kDa	1	Uncharacterized protein OS=Mycobacterium smegmatis (strain ATCC 700084 / mc(2)155) GN=MSMEG_1680 PE=4 SV=1
A0QYD8	MSMEG_3623	ureG	24 kDa	1	Urease accessory protein UreG OS=Mycobacterium smegmatis (strain ATCC 700084 / mc(2)155) GN=ureG PE=3 SV=1
Band: CS3-3 (~47kDa)
Uniprot Accession Number	gene #	alternative name	Molecular Weight	Exclusive Unique Peptide Count	protein description
A0R3B8	MSMEG_5415	eno	45 kDa	13	Enolase OS=Mycobacterium smegmatis (strain ATCC 700084 / mc(2)155) GN=eno PE=1 SV=1
A0QPE7	MSMEG_0372	fabG4	46 kDa	13	3-oxoacyl-acyl-carrier protein reductase FabG4 OS=Mycobacterium smegmatis (strain ATCC 700084 / mc(2)155) GN=fabG4 PE=1 SV=1
A0QWQ9	MSMEG_3030	aroC	42 kDa	9	Chorismate synthase OS=Mycobacterium smegmatis (strain ATCC 700084 / mc(2)155) GN=aroC PE=3 SV=1
I7GFT2	MSMEI_5694	purD	43 kDa	8	Phosphoribosylamine--glycine ligase OS=Mycobacterium smegmatis (strain ATCC 700084 / mc(2)155) GN=purD PE=3 SV=1
A0R203	MSMEG_4939	atpFH	47 kDa	8	ATP synthase subunit b-delta OS=Mycobacterium smegmatis (strain ATCC 700084 / mc(2)155) GN=atpFH PE=1 SV=1
A0R0B4	MSMEG_4327	kasA	44 kDa	7	3-oxoacyl-(Acyl-carrier-protein) synthase 1 KasA OS=Mycobacterium smegmatis (strain ATCC 700084 / mc(2)155) GN=kasA PE=3 SV=1
A0R115	MSMEG_4584	proA	44 kDa	7	Gamma-glutamyl phosphate reductase OS=Mycobacterium smegmatis (strain ATCC 700084 / mc(2)155) GN=proA PE=3 SV=1
A0R157	MSMEG_4632		44 kDa	7	Saccharopine dehydrogenase OS=Mycobacterium smegmatis (strain ATCC 700084 / mc(2)155) GN=MSMEG_4632 PE=4 SV=1
A0R196	MSMEG_4671	clpX	47 kDa	7	ATP-dependent Clp protease ATP-binding subunit ClpX OS=Mycobacterium smegmatis (strain ATCC 700084 / mc(2)155) GN=clpX PE=3 SV=1
A0QNG7 (+1)	MSMEG_0035		52 kDa	5	FHA domain protein OS=Mycobacterium smegmatis (strain ATCC 700084 / mc(2)155) GN=MSMEG_0035 PE=4 SV=1
A0QS98	MSMEG_1401	tuf	44 kDa	5	Elongation factor Tu OS=Mycobacterium smegmatis (strain ATCC 700084 / mc(2)155) GN=tuf PE=1 SV=1
I7F4L8	MSMEI_0098		45 kDa	5	Acyl-CoA dehydrogenase FadE2 OS=Mycobacterium smegmatis (strain ATCC 700084 / mc(2)155) GN=MSMEI_0098 PE=3 SV=1
A0R417	MSMEG_5672	gltA	49 kDa	5	Citrate synthase OS=Mycobacterium smegmatis (strain ATCC 700084 / mc(2)155) GN=gltA PE=3 SV=1
A0QSQ1	MSMEG_1559	glmM	47 kDa	5	Phosphoglucosamine mutase OS=Mycobacterium smegmatis (strain ATCC 700084 / mc(2)155) GN=glmM PE=3 SV=1
A0R5N8	MSMEG_6257	ask	44 kDa	4	Aspartokinase OS=Mycobacterium smegmatis (strain ATCC 700084 / mc(2)155) GN=ask PE=3 SV=1
A0QR33	MSMEG_0969	hemL	47 kDa	4	Glutamate-1-semialdehyde 2,1-aminomutase OS=Mycobacterium smegmatis (strain ATCC 700084 / mc(2)155) GN=hemL PE=3 SV=1
A0QSB1	MSMEG_1416		42 kDa	4	FAD-dependent pyridine nucleotide-disulfide oxidoreductase OS=Mycobacterium smegmatis (strain ATCC 700084 / mc(2)155) GN=MSMEG_1416 PE=4 SV=1
A0QU53	MSMEG_2080	fadE23	44 kDa	3	Acyl-CoA dehydrogenase OS=Mycobacterium smegmatis (strain ATCC 700084 / mc(2)155) GN=fadE23 PE=3 SV=1
A0QXF4	MSMEG_3281	potA	46 kDa	3	Spermidine/putrescine import ATP-binding protein PotA OS=Mycobacterium smegmatis (strain ATCC 700084 / mc(2)155) GN=potA PE=3 SV=1
A0QU43	MSMEG_2070		47 kDa	3	Acyl-CoA dehydrogenase OS=Mycobacterium smegmatis (strain ATCC 700084 / mc(2)155) GN=MSMEG_2070 PE=3 SV=1
A0QSR4	MSMEG_1573		47 kDa	3	Bifunctional NAD(P)H-hydrate repair enzyme OS=Mycobacterium smegmatis (strain ATCC 700084 / mc(2)155) GN=MSMEG_1573 PE=3 SV=1
A0QX32	MSMEG_3155		44 kDa	3	Band 7 protein OS=Mycobacterium smegmatis (strain ATCC 700084 / mc(2)155) GN=MSMEG_3155 PE=4 SV=1
A0QX00	MSMEG_3123	sufD	43 kDa	3	FeS assembly protein SufD OS=Mycobacterium smegmatis (strain ATCC 700084 / mc(2)155) GN=sufD PE=4 SV=1
A0QRA0	MSMEG_1041, MSMEG_2321	serB	44 kDa	3	Phosphoserine phosphatase OS=Mycobacterium smegmatis (strain ATCC 700084 / mc(2)155) GN=serB PE=4 SV=1
A0QNN8	MSMEG_0110	pntA	53 kDa	3	NAD(P) transhydrogenase alpha subunit OS=Mycobacterium smegmatis (strain ATCC 700084 / mc(2)155) GN=pntA PE=4 SV=1
P9WFL1	Rv0004		20 kDa	2	UPF0232 protein Rv0004 OS=Mycobacterium tuberculosis (strain ATCC 25618 / H37Rv) GN=Rv0004 PE=3 SV=1
A0QSD7	MSMEG_1442	rpsC	30 kDa	2	30S ribosomal protein S3 OS=Mycobacterium smegmatis (strain ATCC 700084 / mc(2)155) GN=rpsC PE=3 SV=1
A0R0B5	MSMEG_4328	kasB	44 kDa	2	3-oxoacyl-(Acyl-carrier-protein) synthase 1 KasA OS=Mycobacterium smegmatis (strain ATCC 700084 / mc(2)155) GN=kasB PE=3 SV=1
A0R052	MSMEG_4263	qcrB	60 kDa	2	Ubiquinol-cytochrome C reductase QcrB OS=Mycobacterium smegmatis (strain ATCC 700084 / mc(2)155) GN=qcrB PE=4 SV=1
A0R638	MSMEG_6413	serS	46 kDa	2	Serine--tRNA ligase OS=Mycobacterium smegmatis (strain ATCC 700084 / mc(2)155) GN=serS PE=1 SV=1
A0QR17	MSMEG_0952	hemA	47 kDa	2	Glutamyl-tRNA reductase OS=Mycobacterium smegmatis (strain ATCC 700084 / mc(2)155) GN=hemA PE=3 SV=1
I7GAW4	MSMEG_6478	cyp138	53 kDa	2	Cytochrome P450 138 cyp138 OS=Mycobacterium smegmatis (strain ATCC 700084 / mc(2)155) GN=cyp138 PE=4 SV=1
A0R696 (+1)	MSMEG_6471		52 kDa	2	Glycine/D-amino acid oxidase OS=Mycobacterium smegmatis (strain ATCC 700084 / mc(2)155) GN=MSMEG_6471 PE=4 SV=1
A0QQU5	MSMEG_0880	groL1	56 kDa	1	60 kDa chaperonin 1 OS=Mycobacterium smegmatis (strain ATCC 700084 / mc(2)155) GN=groL1 PE=1 SV=1
A0QWT3	MSMEG_3055	metK	43 kDa	1	S-adenosylmethionine synthase OS=Mycobacterium smegmatis (strain ATCC 700084 / mc(2)155) GN=metK PE=1 SV=1
A0R2C0	MSMEG_5058	sugC	44 kDa	1	ABC transporter, ATP-binding protein SugC OS=Mycobacterium smegmatis (strain ATCC 700084 / mc(2)155) GN=sugC PE=3 SV=1
A0QQZ8	MSMEG_0933	mshA	46 kDa	1	D-inositol 3-phosphate glycosyltransferase OS=Mycobacterium smegmatis (strain ATCC 700084 / mc(2)155) GN=mshA PE=1 SV=1
A0QY28	MSMEG_3512	cinA	45 kDa	1	CinA-like protein OS=Mycobacterium smegmatis (strain ATCC 700084 / mc(2)155) GN=cinA PE=3 SV=2
A0R298	MSMEG_5037		47 kDa	1	Oxidoreductase, FAD-binding OS=Mycobacterium smegmatis (strain ATCC 700084 / mc(2)155) GN=MSMEG_5037 PE=4 SV=1
A0QPE8	MSMEG_0373	fadA2	45 kDa	1	3-ketoacyl-CoA thiolase OS=Mycobacterium smegmatis (strain ATCC 700084 / mc(2)155) GN=fadA2 PE=3 SV=1
A0QSA8 (+1)	MSMEG_1413	rocD	45 kDa	1	Ornithine--oxo-acid transaminase OS=Mycobacterium smegmatis (strain ATCC 700084 / mc(2)155) GN=rocD PE=3 SV=1
A0QWX9	MSMEG_3102	tal	40 kDa	1	Transaldolase OS=Mycobacterium smegmatis (strain ATCC 700084 / mc(2)155) GN=tal PE=1 SV=1
A0R2V8 (+1)	MSMEG_5250		47 kDa	1	CalR9 protein OS=Mycobacterium smegmatis (strain ATCC 700084 / mc(2)155) GN=MSMEG_5250 PE=4 SV=1
A0QND6	MSMEG_0001	dnaN	41 kDa	1	DNA polymerase III subunit beta OS=Mycobacterium smegmatis (strain ATCC 700084 / mc(2)155) GN=dnaN PE=1 SV=1
Band: CS4-3 (~51kDa)
Uniprot Accession Number	gene #	alternative name	Molecular Weight	Exclusive Unique Peptide Count	protein description
A0QR91	MSMEG_1030		56 kDa	15	Cyclohexanone monooxygenase OS=Mycobacterium smegmatis (strain ATCC 700084 / mc(2)155) GN=MSMEG_1030 PE=4 SV=1
A0R729	MSMEG_6759	glpK	55 kDa	12	Glycerol kinase OS=Mycobacterium smegmatis (strain ATCC 700084 / mc(2)155) GN=glpK PE=3 SV=1
A4ZHR8	MSMEG_1843	ahcY	53 kDa	12	Adenosylhomocysteinase OS=Mycobacterium smegmatis (strain ATCC 700084 / mc(2)155) GN=ahcY PE=1 SV=1
A0R200	MSMEG_4936	atpD	52 kDa	11	ATP synthase subunit beta OS=Mycobacterium smegmatis (strain ATCC 700084 / mc(2)155) GN=atpD PE=1 SV=1
A0R0B6	MSMEG_4329	accD6	50 kDa	11	Acetyl/propionyl-CoA carboxylase (Beta subunit) AccD6 OS=Mycobacterium smegmatis (strain ATCC 700084 / mc(2)155) GN=accD6 PE=4 SV=1
A0R678	MSMEG_6452		48 kDa	10	[NADP+] succinate-semialdehyde dehydrogenase OS=Mycobacterium smegmatis (strain ATCC 700084 / mc(2)155) GN=MSMEG_6452 PE=4 SV=1
A0R665	MSMEG_6440	ethA	55 kDa	9	FAD-containing monooxygenase EthA OS=Mycobacterium smegmatis (strain ATCC 700084 / mc(2)155) GN=ethA PE=3 SV=1
A0QV51	MSMEG_2449	mmsA	52 kDa	7	Methylmalonate-semialdehyde dehydrogenase OS=Mycobacterium smegmatis (strain ATCC 700084 / mc(2)155) GN=mmsA PE=4 SV=1
A0QS52	MSMEG_1353		52 kDa	7	ABC1 family protein OS=Mycobacterium smegmatis (strain ATCC 700084 / mc(2)155) GN=MSMEG_1353 PE=4 SV=1
A0R2U8	MSMEG_5240	fumC	50 kDa	7	Fumarate hydratase class II OS=Mycobacterium smegmatis (strain ATCC 700084 / mc(2)155) GN=fumC PE=1 SV=1
A0R033	MSMEG_2799	aroG	51 kDa	7	Phospho-2-dehydro-3-deoxyheptonate aldolase AroG OS=Mycobacterium smegmatis (strain ATCC 700084 / mc(2)155) GN=aroG PE=3 SV=1
A0QQU5	MSMEG_0880	groL1	56 kDa	5	60 kDa chaperonin 1 OS=Mycobacterium smegmatis (strain ATCC 700084 / mc(2)155) GN=groL1 PE=1 SV=1
A0QSS4	MSMEG_1583	groL2	56 kDa	5	60 kDa chaperonin 2 OS=Mycobacterium smegmatis (strain ATCC 700084 / mc(2)155) GN=groL2 PE=1 SV=1
A0QQW8	MSMEG_0903	lpdA	49 kDa	5	Dihydrolipoyl dehydrogenase OS=Mycobacterium smegmatis (strain ATCC 700084 / mc(2)155) GN=lpdA PE=4 SV=1
A0R221	MSMEG_4957		46 kDa	5	Homoserine dehydrogenase OS=Mycobacterium smegmatis (strain ATCC 700084 / mc(2)155) GN=MSMEG_4957 PE=3 SV=1
I7FZC5	MSMEG_2081	fadE24	49 kDa	5	Acyl-CoA dehydrogenase OS=Mycobacterium smegmatis (strain ATCC 700084 / mc(2)155) GN=fadE24 PE=3 SV=1
A0QYE7	MSMEG_3632	gnd	52 kDa	5	6-phosphogluconate dehydrogenase, decarboxylating OS=Mycobacterium smegmatis (strain ATCC 700084 / mc(2)155) GN=gnd PE=3 SV=1
A0R3B8	MSMEG_5415	eno	45 kDa	4	Enolase OS=Mycobacterium smegmatis (strain ATCC 700084 / mc(2)155) GN=eno PE=1 SV=1
A0R3L1	MSMEG_5512		50 kDa	4	Magnesium chelatase OS=Mycobacterium smegmatis (strain ATCC 700084 / mc(2)155) GN=MSMEG_5512 PE=4 SV=1
A0QUX0	MSMEG_2365	gatA	51 kDa	4	Glutamyl-tRNA(Gln) amidotransferase subunit A OS=Mycobacterium smegmatis (strain ATCC 700084 / mc(2)155) GN=gatA PE=3 SV=1
I7GBR5	MSMEG_4281	pepA	53 kDa	4	Probable cytosol aminopeptidase OS=Mycobacterium smegmatis (strain ATCC 700084 / mc(2)155) GN=pepA PE=3 SV=1
A0QVL2	MSMEG_2613	mqo	55 kDa	4	Probable malate:quinone oxidoreductase OS=Mycobacterium smegmatis (strain ATCC 700084 / mc(2)155) GN=mqo PE=1 SV=1
I7GCL2	MSMEI_4512		55 kDa	4	Folylpolyglutamate synthase protein FolC OS=Mycobacterium smegmatis (strain ATCC 700084 / mc(2)155) GN=MSMEI_4512 PE=4 SV=1
A0QT04 (+1)	MSMEG_1665		52 kDa	4	Aldehyde dehydrogenase (NAD) family protein OS=Mycobacterium smegmatis (strain ATCC 700084 / mc(2)155) GN=MSMEG_1665 PE=3 SV=1
P9WFL1	Rv0004		20 kDa	3	UPF0232 protein Rv0004 OS=Mycobacterium tuberculosis (strain ATCC 25618 / H37Rv) GN=Rv0004 PE=3 SV=1
A0QNG7 (+1)	MSMEG_0035		52 kDa	3	FHA domain protein OS=Mycobacterium smegmatis (strain ATCC 700084 / mc(2)155) GN=MSMEG_0035 PE=4 SV=1
A0QSD7	MSMEG_1442	rpsC	30 kDa	3	30S ribosomal protein S3 OS=Mycobacterium smegmatis (strain ATCC 700084 / mc(2)155) GN=rpsC PE=3 SV=1
A0QUY2	MSMEG_2378	serA	54 kDa	3	D-3-phosphoglycerate dehydrogenase OS=Mycobacterium smegmatis (strain ATCC 700084 / mc(2)155) GN=serA PE=3 SV=1
A0QXA3	MSMEG_3227	pyk	51 kDa	3	Pyruvate kinase OS=Mycobacterium smegmatis (strain ATCC 700084 / mc(2)155) GN=pyk PE=3 SV=1
A0QYD6	MSMEG_3621	ndh	49 kDa	3	Membrane NADH dehydrogenase NdhA OS=Mycobacterium smegmatis (strain ATCC 700084 / mc(2)155) GN=ndh PE=4 SV=1
A0QYP9	MSMEG_3738	engA	51 kDa	3	GTPase Der OS=Mycobacterium smegmatis (strain ATCC 700084 / mc(2)155) GN=engA PE=3 SV=1
A0QRW3	MSMEG_1260		50 kDa	3	Uncharacterized protein OS=Mycobacterium smegmatis (strain ATCC 700084 / mc(2)155) GN=MSMEG_1260 PE=4 SV=1
A0R0R9	MSMEG_4485	glyS	52 kDa	3	Glycine--tRNA ligase OS=Mycobacterium smegmatis (strain ATCC 700084 / mc(2)155) GN=glyS PE=3 SV=1
A0QPI4 (+1)	MSMEG_0409		52 kDa	3	Condensation domain protein OS=Mycobacterium smegmatis (strain ATCC 700084 / mc(2)155) GN=MSMEG_0409 PE=4 SV=1
A0QVC0	MSMEG_2521	amiC	53 kDa	3	Amidase OS=Mycobacterium smegmatis (strain ATCC 700084 / mc(2)155) GN=amiC PE=3 SV=1
A0R5L0	MSMEG_6229	glpK	55 kDa	3	Glycerol kinase OS=Mycobacterium smegmatis (strain ATCC 700084 / mc(2)155) GN=glpK PE=3 SV=1
A0QR39	MSMEG_0975		47 kDa	3	ATPases involved in chromosome partitioning OS=Mycobacterium smegmatis (strain ATCC 700084 / mc(2)155) GN=MSMEG_0975 PE=4 SV=1
A0R1C7 (+1)	MSMEG_4704		55 kDa	3	Acyltransferase family protein OS=Mycobacterium smegmatis (strain ATCC 700084 / mc(2)155) GN=MSMEG_4704 PE=4 SV=1
A0R616	MSMEG_6391	accD4	56 kDa	2	Propionyl-CoA carboxylase beta chain OS=Mycobacterium smegmatis (strain ATCC 700084 / mc(2)155) GN=accD4 PE=4 SV=1
A0QV32	MSMEG_2430	ffh	55 kDa	2	Signal recognition particle protein OS=Mycobacterium smegmatis (strain ATCC 700084 / mc(2)155) GN=ffh PE=3 SV=1
A0QNJ7	MSMEG_0067		51 kDa	2	Conserved hypothetical proline and alanine rich protein OS=Mycobacterium smegmatis (strain ATCC 700084 / mc(2)155) GN=MSMEG_0067 PE=4 SV=1
A0QSK9	MSMEG_1515		54 kDa	2	Two-component sensor histidine kinase OS=Mycobacterium smegmatis (strain ATCC 700084 / mc(2)155) GN=MSMEG_1515 PE=4 SV=1
A0QSN7 (+1)	MSMEG_1543		56 kDa	2	Eptc-inducible aldehyde dehydrogenase OS=Mycobacterium smegmatis (strain ATCC 700084 / mc(2)155) GN=MSMEG_1543 PE=3 SV=1
A0R2X8	MSMEG_5270	cbs	49 kDa	2	Cystathionine beta-synthase OS=Mycobacterium smegmatis (strain ATCC 700084 / mc(2)155) GN=cbs PE=4 SV=1
A0R558	MSMEG_6074	cysS	52 kDa	2	Cysteine--tRNA ligase OS=Mycobacterium smegmatis (strain ATCC 700084 / mc(2)155) GN=cysS PE=3 SV=1
A0R149	MSMEG_4623	obg	51 kDa	2	GTPase Obg OS=Mycobacterium smegmatis (strain ATCC 700084 / mc(2)155) GN=obg PE=3 SV=1
A0R7F4 (+1)	MSMEG_6892	dnaB	112 kDa	2	Replicative DNA helicase OS=Mycobacterium smegmatis (strain ATCC 700084 / mc(2)155) GN=MSMEG_6892 PE=3 SV=1
A0QVY1	MSMEG_2736	hflX	51 kDa	2	GTPase HflX OS=Mycobacterium smegmatis (strain ATCC 700084 / mc(2)155) GN=hflX PE=3 SV=1
A0QPN0	MSMEG_0455		50 kDa	2	Aldehyde Dehydrogenase OS=Mycobacterium smegmatis (strain ATCC 700084 / mc(2)155) GN=MSMEG_0455 PE=4 SV=1
A0QYD3	MSMEG_3618		36 kDa	2	Alanine and proline-rich secreted protein apa OS=Mycobacterium smegmatis (strain ATCC 700084 / mc(2)155) GN=MSMEG_3618 PE=4 SV=1
A0QTE1	MSMEG_1807	accA3	63 kDa	1	Acetyl-/propionyl-coenzyme A carboxylase alpha chain OS=Mycobacterium smegmatis (strain ATCC 700084 / mc(2)155) GN=accA3 PE=4 SV=1
A0R1H7	MSMEG_4757		330 kDa	1	Fatty acid synthase OS=Mycobacterium smegmatis (strain ATCC 700084 / mc(2)155) GN=MSMEG_4757 PE=1 SV=1
A0R0B0	MSMEG_4323	aceE	103 kDa	1	Pyruvate dehydrogenase E1 component OS=Mycobacterium smegmatis (strain ATCC 700084 / mc(2)155) GN=aceE PE=1 SV=1
A0R5R4	MSMEG_6283		52 kDa	1	FAD binding domain protein OS=Mycobacterium smegmatis (strain ATCC 700084 / mc(2)155) GN=MSMEG_6283 PE=4 SV=1
A0QU18	MSMEG_2045		50 kDa	1	Monoxygenase OS=Mycobacterium smegmatis (strain ATCC 700084 / mc(2)155) GN=MSMEG_2045 PE=4 SV=1
A0QUY9	MSMEG_2387	leuC	51 kDa	1	3-isopropylmalate dehydratase large subunit OS=Mycobacterium smegmatis (strain ATCC 700084 / mc(2)155) GN=leuC PE=3 SV=1
A0R635	MSMEG_6410		59 kDa	1	Putative Rieske 2Fe-2S iron-sulfur protein MSMEG_6410/MSMEI_6242 OS=Mycobacterium smegmatis (strain ATCC 700084 / mc(2)155) GN=MSMEG_6410 PE=1 SV=1
Q9X5M1	MSMEG_4958	lysA	50 kDa	1	Diaminopimelate decarboxylase OS=Mycobacterium smegmatis (strain ATCC 700084 / mc(2)155) GN=lysA PE=3 SV=1
A0QPE3	MSMEG_0368		54 kDa	1	Conserved hypothetical alanine and proline rich protein OS=Mycobacterium smegmatis (strain ATCC 700084 / mc(2)155) GN=MSMEG_0368 PE=4 SV=1
A0QWV0	MSMEG_3072	ribAB	48 kDa	1	Riboflavin biosynthesis protein RibBA OS=Mycobacterium smegmatis (strain ATCC 700084 / mc(2)155) GN=ribAB PE=3 SV=1
A0QQ59	MSMEG_0637		56 kDa	1	FAD dependent oxidoreductase OS=Mycobacterium smegmatis (strain ATCC 700084 / mc(2)155) GN=MSMEG_0637 PE=4 SV=1
Band: CS5-3 (~52kDa)
Uniprot Accession Number	gene #	alternative name	Molecular Weight	Exclusive Unique Peptide Count	protein description
A0R3N9	MSMEG_5541	pgi	60 kDa	16	Glucose-6-phosphate isomerase OS=Mycobacterium smegmatis (strain ATCC 700084 / mc(2)155) GN=pgi PE=1 SV=1
A0QTE7	MSMEG_1813	accD5	58 kDa	15	Propionyl-CoA carboxylase beta chain OS=Mycobacterium smegmatis (strain ATCC 700084 / mc(2)155) GN=accD5 PE=4 SV=1
A0R616	MSMEG_6391	accD4	56 kDa	15	Propionyl-CoA carboxylase beta chain OS=Mycobacterium smegmatis (strain ATCC 700084 / mc(2)155) GN=accD4 PE=4 SV=1
A0QSS4	MSMEG_1583	groL2	56 kDa	14	60 kDa chaperonin 2 OS=Mycobacterium smegmatis (strain ATCC 700084 / mc(2)155) GN=groL2 PE=1 SV=1
A0QUY2	MSMEG_2378	serA	54 kDa	13	D-3-phosphoglycerate dehydrogenase OS=Mycobacterium smegmatis (strain ATCC 700084 / mc(2)155) GN=serA PE=3 SV=1
A0R2H8	MSMEG_5119	pruA	58 kDa	10	1-pyrroline-5-carboxylate dehydrogenase OS=Mycobacterium smegmatis (strain ATCC 700084 / mc(2)155) GN=pruA PE=4 SV=1
A0QSV0	MSMEG_1610	guaA	56 kDa	10	GMP synthase [glutamine-hydrolyzing] OS=Mycobacterium smegmatis (strain ATCC 700084 / mc(2)155) GN=guaA PE=3 SV=1
A0R3D6	MSMEG_5435		59 kDa	9	Putative ligase MSMEG_5435/MSMEI_5285 OS=Mycobacterium smegmatis (strain ATCC 700084 / mc(2)155) GN=MSMEG_5435 PE=1 SV=1
A0QUX1	MSMEG_2367	gatB	54 kDa	9	Aspartyl/glutamyl-tRNA(Asn/Gln) amidotransferase subunit B OS=Mycobacterium smegmatis (strain ATCC 700084 / mc(2)155) GN=gatB PE=3 SV=1
A0QZ49	MSMEG_3897	dop	55 kDa	7	Pup deamidase/depupylase OS=Mycobacterium smegmatis (strain ATCC 700084 / mc(2)155) GN=dop PE=1 SV=1
A0QRU1	MSMEG_1238		63 kDa	7	Type III restriction enzyme OS=Mycobacterium smegmatis (strain ATCC 700084 / mc(2)155) GN=MSMEG_1238 PE=4 SV=1
A0QQU5	MSMEG_0880	groL1	56 kDa	6	60 kDa chaperonin 1 OS=Mycobacterium smegmatis (strain ATCC 700084 / mc(2)155) GN=groL1 PE=1 SV=1
A0QV32	MSMEG_2430	ffh	55 kDa	6	Signal recognition particle protein OS=Mycobacterium smegmatis (strain ATCC 700084 / mc(2)155) GN=ffh PE=3 SV=1
I7G4D6	MSMEG_1602	guaB	59 kDa	6	Inosine-5'-monophosphate dehydrogenase OS=Mycobacterium smegmatis (strain ATCC 700084 / mc(2)155) GN=guaB PE=3 SV=1
A0R3L4	MSMEG_5515	purH	55 kDa	6	Bifunctional purine biosynthesis protein PurH OS=Mycobacterium smegmatis (strain ATCC 700084 / mc(2)155) GN=purH PE=3 SV=1
A0QWX8	MSMEG_3101	zwf	58 kDa	6	Glucose-6-phosphate 1-dehydrogenase OS=Mycobacterium smegmatis (strain ATCC 700084 / mc(2)155) GN=zwf PE=3 SV=1
A0R730	MSMEG_6761		61 kDa	5	Glycerol-3-phosphate dehydrogenase OS=Mycobacterium smegmatis (strain ATCC 700084 / mc(2)155) GN=MSMEG_6761 PE=3 SV=1
A0QNG7 (+1)	MSMEG_0035		52 kDa	4	FHA domain protein OS=Mycobacterium smegmatis (strain ATCC 700084 / mc(2)155) GN=MSMEG_0035 PE=4 SV=1
A0R0B6	MSMEG_4329	accD6	50 kDa	4	Acetyl/propionyl-CoA carboxylase (Beta subunit) AccD6 OS=Mycobacterium smegmatis (strain ATCC 700084 / mc(2)155) GN=accD6 PE=4 SV=1
A0QTQ8	MSMEG_1930		55 kDa	4	DEAD/DEAH box helicase OS=Mycobacterium smegmatis (strain ATCC 700084 / mc(2)155) GN=MSMEG_1930 PE=3 SV=1
A0R7K1	MSMEG_6947	dnaA	57 kDa	4	Chromosomal replication initiator protein DnaA OS=Mycobacterium smegmatis (strain ATCC 700084 / mc(2)155) GN=dnaA PE=2 SV=1
A0QQM2 (+1)	MSMEG_0806		53 kDa	3	Hydrolase OS=Mycobacterium smegmatis (strain ATCC 700084 / mc(2)155) GN=MSMEG_0806 PE=4 SV=1
A0R091	MSMEG_4302		56 kDa	3	Adenylate cyclase, putative OS=Mycobacterium smegmatis (strain ATCC 700084 / mc(2)155) GN=MSMEG_4302 PE=4 SV=1
A0QVX5	MSMEG_2729	miaB	56 kDa	3	tRNA-2-methylthio-N(6)-dimethylallyladenosine synthase OS=Mycobacterium smegmatis (strain ATCC 700084 / mc(2)155) GN=miaB PE=3 SV=1
P9WFL1	Rv0004		20 kDa	2	UPF0232 protein Rv0004 OS=Mycobacterium tuberculosis (strain ATCC 25618 / H37Rv) GN=Rv0004 PE=3 SV=1
A0QYY6	MSMEG_3833	rpsA	53 kDa	2	30S ribosomal protein S1 OS=Mycobacterium smegmatis (strain ATCC 700084 / mc(2)155) GN=rpsA PE=1 SV=1
A0QSD7	MSMEG_1442	rpsC	30 kDa	2	30S ribosomal protein S3 OS=Mycobacterium smegmatis (strain ATCC 700084 / mc(2)155) GN=rpsC PE=3 SV=1
A0R202	MSMEG_4938	atpA	59 kDa	2	ATP synthase subunit alpha OS=Mycobacterium smegmatis (strain ATCC 700084 / mc(2)155) GN=atpA PE=1 SV=1
A0QT22	MSMEG_1684		47 kDa	2	Uncharacterized protein OS=Mycobacterium smegmatis (strain ATCC 700084 / mc(2)155) GN=MSMEG_1684 PE=4 SV=1
A0R4Q0	MSMEG_5912	gabD2	55 kDa	2	Putative succinate-semialdehyde dehydrogenase [NADP(+)] OS=Mycobacterium smegmatis (strain ATCC 700084 / mc(2)155) GN=gabD2 PE=3 SV=1
A0QUM7	MSMEG_2263	hybC	60 kDa	2	Hydrogenase-2, large subunit OS=Mycobacterium smegmatis (strain ATCC 700084 / mc(2)155) GN=hybC PE=4 SV=1
A0QSL1	MSMEG_1517		55 kDa	2	SPFH domain / Band 7 family protein OS=Mycobacterium smegmatis (strain ATCC 700084 / mc(2)155) GN=MSMEG_1517 PE=4 SV=1
A0R1H7	MSMEG_4757		330 kDa	1	Fatty acid synthase OS=Mycobacterium smegmatis (strain ATCC 700084 / mc(2)155) GN=MSMEG_4757 PE=1 SV=1
I7FJV9	MSMEG_2628	infB	97 kDa	1	Translation initiation factor IF-2 OS=Mycobacterium smegmatis (strain ATCC 700084 / mc(2)155) GN=infB PE=3 SV=1
A0R577 (+1)	MSMEG_6094	lysS	57 kDa	1	Lysine--tRNA ligase OS=Mycobacterium smegmatis (strain ATCC 700084 / mc(2)155) GN=lysS PE=3 SV=1
A0QS28	MSMEG_1325	recD	60 kDa	1	RecBCD enzyme subunit RecD OS=Mycobacterium smegmatis (strain ATCC 700084 / mc(2)155) GN=recD PE=3 SV=1
A0R0S6 (+1)	MSMEG_4492		56 kDa	1	Amidase OS=Mycobacterium smegmatis (strain ATCC 700084 / mc(2)155) GN=MSMEG_4492 PE=3 SV=1
Band: CS7-3 (~60kDa)
Uniprot Accession Number	gene #	alternative name	Molecular Weight	Exclusive Unique Peptide Count	protein description
A0QTE1	MSMEG_1807	accA3	63 kDa	13	Acetyl-/propionyl-coenzyme A carboxylase alpha chain OS=Mycobacterium smegmatis (strain ATCC 700084 / mc(2)155) GN=accA3 PE=4 SV=1
A0R1C3	MSMEG_4700		62 kDa	12	ABC-transporter protein, ATP binding component OS=Mycobacterium smegmatis (strain ATCC 700084 / mc(2)155) GN=MSMEG_4700 PE=4 SV=1
A0QUX6	MSMEG_2372	ilvB	66 kDa	9	Acetolactate synthase OS=Mycobacterium smegmatis (strain ATCC 700084 / mc(2)155) GN=ilvB PE=3 SV=1
A0R090 (+1)	MSMEG_4301		63 kDa	6	Acyl-CoA synthase OS=Mycobacterium smegmatis (strain ATCC 700084 / mc(2)155) GN=MSMEG_4301 PE=4 SV=1
A0QQT2 (+1)	MSMEG_0866		62 kDa	6	DNA or RNA helicase of superfamily protein II OS=Mycobacterium smegmatis (strain ATCC 700084 / mc(2)155) GN=MSMEG_0866 PE=4 SV=1
Q3L887	MSMEG_0406	fadE5	67 kDa	5	Acyl-CoA dehydrogenase OS=Mycobacterium smegmatis (strain ATCC 700084 / mc(2)155) GN=fadE5 PE=3 SV=1
A0QXY1	MSMEG_3465		66 kDa	5	Acyl-CoA ligase FadD31 OS=Mycobacterium smegmatis (strain ATCC 700084 / mc(2)155) GN=MSMEG_3465 PE=4 SV=1
A0QW19	MSMEG_2776	dxs	68 kDa	5	1-deoxy-D-xylulose-5-phosphate synthase OS=Mycobacterium smegmatis (strain ATCC 700084 / mc(2)155) GN=dxs PE=3 SV=1
A0QV26 (+1)	MSMEG_2424	ftsY	51 kDa	5	Signal recognition particle receptor FtsY OS=Mycobacterium smegmatis (strain ATCC 700084 / mc(2)155) GN=ftsY PE=3 SV=1
A0QW02	MSMEG_2758	rpoD	52 kDa	4	RNA polymerase sigma factor SigA OS=Mycobacterium smegmatis (strain ATCC 700084 / mc(2)155) GN=rpoD PE=3 SV=1
A0QVM0	MSMEG_2621	proS	64 kDa	4	Proline--tRNA ligase OS=Mycobacterium smegmatis (strain ATCC 700084 / mc(2)155) GN=proS PE=1 SV=1
I7G3I8	MSMEI_3660	recN	62 kDa	4	DNA repair protein RecN OS=Mycobacterium smegmatis (strain ATCC 700084 / mc(2)155) GN=recN PE=3 SV=1
A0QYS4 (+1)	MSMEG_3768		65 kDa	3	Macrolide-transport ATP-binding protein abc transporter OS=Mycobacterium smegmatis (strain ATCC 700084 / mc(2)155) GN=MSMEG_3768 PE=4 SV=1
P9WFL1	Rv0004		20 kDa	2	UPF0232 protein Rv0004 OS=Mycobacterium tuberculosis (strain ATCC 25618 / H37Rv) GN=Rv0004 PE=3 SV=1
A0QSD7	MSMEG_1442	rpsC	30 kDa	2	30S ribosomal protein S3 OS=Mycobacterium smegmatis (strain ATCC 700084 / mc(2)155) GN=rpsC PE=3 SV=1
A0R628	MSMEG_6403	glfT2	72 kDa	2	Galactofuranosyl transferase GlfT2 OS=Mycobacterium smegmatis (strain ATCC 700084 / mc(2)155) GN=glfT2 PE=3 SV=1
A0QNJ2	MSMEG_0062		65 kDa	2	Cell division FtsK/SpoIIIE OS=Mycobacterium smegmatis (strain ATCC 700084 / mc(2)155) GN=MSMEG_0062 PE=4 SV=1
I7FR23	MSMEG_4896	MSMEI_4769	68 kDa	2	Acyl-CoA ligase FadD31 OS=Mycobacterium smegmatis (strain ATCC 700084 / mc(2)155) GN=MSMEI_4769 PE=4 SV=1
A0R3A6	MSMEG_5404		68 kDa	2	AMP-dependent synthetase and ligase OS=Mycobacterium smegmatis (strain ATCC 700084 / mc(2)155) GN=MSMEG_5404 PE=4 SV=1
A0R511	MSMEG_6024		70 kDa	2	Acetoacetyl-CoA synthase OS=Mycobacterium smegmatis (strain ATCC 700084 / mc(2)155) GN=MSMEG_6024 PE=4 SV=1
A0QQ65	MSMEG_0643		61 kDa	1	ABC transporter solute-binding protein OS=Mycobacterium smegmatis (strain ATCC 700084 / mc(2)155) GN=MSMEG_0643 PE=4 SV=1
A0R2A4	MSMEG_5042	deaD	64 kDa	1	ATP-dependent RNA helicase DeaD OS=Mycobacterium smegmatis (strain ATCC 700084 / mc(2)155) GN=deaD PE=3 SV=1
A0QQ38	MSMEG_0615	eccA3	66 kDa	1	ESX-3 secretion system protein EccA3 OS=Mycobacterium smegmatis (strain ATCC 700084 / mc(2)155) GN=eccA3 PE=3 SV=2
Band: CS7.5-3 (~70kDa)
Uniprot Accession Number	gene #	alternative name	Molecular Weight	Exclusive Unique Peptide Count	protein description
A0QQC8	MSMEG_0709	dnaK	67 kDa	21	Chaperone protein DnaK OS=Mycobacterium smegmatis (strain ATCC 700084 / mc(2)155) GN=dnaK PE=1 SV=1
A0R618	MSMEG_6393	fadD32	68 kDa	12	Acyl-CoA synthase OS=Mycobacterium smegmatis (strain ATCC 700084 / mc(2)155) GN=fadD32 PE=1 SV=1
A0R171	MSMEG_4646		69 kDa	9	Pyruvate flavodoxin/ferredoxin oxidoreductase-like protein OS=Mycobacterium smegmatis (strain ATCC 700084 / mc(2)155) GN=MSMEG_4646 PE=4 SV=1
A0R628	MSMEG_6403	glfT2	72 kDa	8	Galactofuranosyl transferase GlfT2 OS=Mycobacterium smegmatis (strain ATCC 700084 / mc(2)155) GN=glfT2 PE=3 SV=1
A0R2J0	MSMEG_5132	typA	68 kDa	8	GTP-binding protein TypA/BipA OS=Mycobacterium smegmatis (strain ATCC 700084 / mc(2)155) GN=typA PE=4 SV=1
A0QYQ7	MSMEG_3746	pyrG	64 kDa	8	CTP synthase OS=Mycobacterium smegmatis (strain ATCC 700084 / mc(2)155) GN=pyrG PE=1 SV=1
A0QZ54	MSMEG_3902	mpa	68 kDa	7	Proteasome-associated ATPase OS=Mycobacterium smegmatis (strain ATCC 700084 / mc(2)155) GN=mpa PE=1 SV=1
A0QXY1	MSMEG_3465		66 kDa	6	Acyl-CoA ligase FadD31 OS=Mycobacterium smegmatis (strain ATCC 700084 / mc(2)155) GN=MSMEG_3465 PE=4 SV=1
A0QP11	MSMEG_0234		74 kDa	5	Metallopeptidase OS=Mycobacterium smegmatis (strain ATCC 700084 / mc(2)155) GN=MSMEG_0234 PE=4 SV=1
A0QWN3	MSMEG_3003	aspS	65 kDa	4	Aspartate--tRNA(Asp/Asn) ligase OS=Mycobacterium smegmatis (strain ATCC 700084 / mc(2)155) GN=aspS PE=1 SV=1
A0R058	MSMEG_4269	asnB	73 kDa	4	Asparagine synthase (Glutamine-hydrolyzing) OS=Mycobacterium smegmatis (strain ATCC 700084 / mc(2)155) GN=asnB PE=4 SV=1
A0R0Q9	MSMEG_4474		70 kDa	4	Acyl-CoA oxidase OS=Mycobacterium smegmatis (strain ATCC 700084 / mc(2)155) GN=MSMEG_4474 PE=4 SV=1
A0QW19	MSMEG_2776	dxs	68 kDa	3	1-deoxy-D-xylulose-5-phosphate synthase OS=Mycobacterium smegmatis (strain ATCC 700084 / mc(2)155) GN=dxs PE=3 SV=1
P0CG99 (+1)	MSMEG_1019	nrdE1	82 kDa	3	Ribonucleoside-diphosphate reductase subunit alpha 1 OS=Mycobacterium smegmatis (strain ATCC 700084 / mc(2)155) GN=nrdE1 PE=1 SV=1
O68956	MSMEG_1568	glmS	68 kDa	3	Glutamine--fructose-6-phosphate aminotransferase [isomerizing] OS=Mycobacterium smegmatis (strain ATCC 700084 / mc(2)155) GN=glmS PE=3 SV=3
A0QQB4 (+1)	MSMEG_0695		66 kDa	3	Isoniazid inductible protein IniA OS=Mycobacterium smegmatis (strain ATCC 700084 / mc(2)155) GN=MSMEG_0695 PE=4 SV=1
A0R2F0	MSMEG_5088		73 kDa	3	Tetratricopeptide repeat family protein OS=Mycobacterium smegmatis (strain ATCC 700084 / mc(2)155) GN=MSMEG_5088 PE=4 SV=1
P9WFL1	Rv0004		20 kDa	2	UPF0232 protein Rv0004 OS=Mycobacterium tuberculosis (strain ATCC 25618 / H37Rv) GN=Rv0004 PE=3 SV=1
I7G9M1	MSMEG_2839	MSMEI_2765	86 kDa	2	Putative RNA binding protein, contains S1 domain (Putative transcriptional accessory protein, RNA binding) OS=Mycobacterium smegmatis (strain ATCC 700084 / mc(2)155) GN=MSMEI_2765 PE=4 SV=1
A0R158	MSMEG_4633		72 kDa	2	Peptidase S9, prolyl oligopeptidase OS=Mycobacterium smegmatis (strain ATCC 700084 / mc(2)155) GN=MSMEG_4633 PE=4 SV=1
Q9RP48	MSMEG_4916	glgE	78 kDa	2	Alpha-1,4-glucan:maltose-1-phosphate maltosyltransferase OS=Mycobacterium smegmatis (strain ATCC 700084 / mc(2)155) GN=glgE PE=1 SV=1
A0R0Y9 (+1)	MSMEG_4556	lepA	70 kDa	2	Elongation factor 4 OS=Mycobacterium smegmatis (strain ATCC 700084 / mc(2)155) GN=lepA PE=3 SV=1
O52200	MSMEG_4482	dnaG	70 kDa	2	DNA primase OS=Mycobacterium smegmatis (strain ATCC 700084 / mc(2)155) GN=dnaG PE=3 SV=1
A0R3B8	MSMEG_5415	eno	45 kDa	1	Enolase OS=Mycobacterium smegmatis (strain ATCC 700084 / mc(2)155) GN=eno PE=1 SV=1
A0QSD7	MSMEG_1442	rpsC	30 kDa	1	30S ribosomal protein S3 OS=Mycobacterium smegmatis (strain ATCC 700084 / mc(2)155) GN=rpsC PE=3 SV=1
A0R1H7	MSMEG_4757		330 kDa	1	Fatty acid synthase OS=Mycobacterium smegmatis (strain ATCC 700084 / mc(2)155) GN=MSMEG_4757 PE=1 SV=1
A0QW02	MSMEG_2758	rpoD	52 kDa	1	RNA polymerase sigma factor SigA OS=Mycobacterium smegmatis (strain ATCC 700084 / mc(2)155) GN=rpoD PE=3 SV=1
A0QR19	MSMEG_0954	hemD	64 kDa	1	Uroporphyrinogen-III synthase OS=Mycobacterium smegmatis (strain ATCC 700084 / mc(2)155) GN=hemD PE=4 SV=1
A0QNE0 (+1)	MSMEG_0005	gyrB	75 kDa	1	DNA gyrase subunit B OS=Mycobacterium smegmatis (strain ATCC 700084 / mc(2)155) GN=gyrB PE=1 SV=1
A0R5Q2	MSMEG_6271	leuA	66 kDa	1	2-isopropylmalate synthase OS=Mycobacterium smegmatis (strain ATCC 700084 / mc(2)155) GN=leuA PE=3 SV=1
A0QWY0	MSMEG_3103	tkt	75 kDa	1	Transketolase OS=Mycobacterium smegmatis (strain ATCC 700084 / mc(2)155) GN=tkt PE=3 SV=1
A0QVJ2 (+1)	MSMEG_2593		66 kDa	1	Gnat-family protein acetyltransferase OS=Mycobacterium smegmatis (strain ATCC 700084 / mc(2)155) GN=MSMEG_2593 PE=4 SV=1
O53182	Rv2455c	korA	69 kDa	1	2-oxoglutarate oxidoreductase subunit KorA OS=Mycobacterium tuberculosis (strain ATCC 25618 / H37Rv) GN=korA PE=1 SV=3
A0R4S3	MSMEG_5935		75 kDa	1	ATP-dependent DNA helicase OS=Mycobacterium smegmatis (strain ATCC 700084 / mc(2)155) GN=MSMEG_5935 PE=4 SV=1
A0R7I5	MSMEG_6929		126 kDa	1	Integral membrane protein MviN OS=Mycobacterium smegmatis (strain ATCC 700084 / mc(2)155) GN=MSMEG_6929 PE=4 SV=1
Band: CS9-3 (~87kDa)
Uniprot Accession Number	gene #	alternative name	Molecular Weight	Exclusive Unique Peptide Count	protein description
A0QVQ5	MSMEG_2656	pnp	81 kDa	11	Polyribonucleotide nucleotidyltransferase OS=Mycobacterium smegmatis (strain ATCC 700084 / mc(2)155) GN=pnp PE=1 SV=1
A0QYG9	MSMEG_3654	secA2	85 kDa	9	Protein translocase subunit SecA 2 OS=Mycobacterium smegmatis (strain ATCC 700084 / mc(2)155) GN=secA2 PE=1 SV=1
I7G9M1	MSMEG_2839	MSMEI_2765	86 kDa	6	Putative RNA binding protein, contains S1 domain (Putative transcriptional accessory protein, RNA binding) OS=Mycobacterium smegmatis (strain ATCC 700084 / mc(2)155) GN=MSMEI_2765 PE=4 SV=1
A0R3N3	MSMEG_5534	pcrA/uvrD1	87 kDa	5	DNA helicase OS=Mycobacterium smegmatis (strain ATCC 700084 / mc(2)155) GN=pcrA PE=3 SV=1
A0R072	MSMEG_4283	sucB	61 kDa	3	Dihydrolipoamide acetyltransferase component of pyruvate dehydrogenase complex OS=Mycobacterium smegmatis (strain ATCC 700084 / mc(2)155) GN=sucB PE=3 SV=1
A0R218	MSMEG_4954	rho	72 kDa	3	Transcription termination factor Rho OS=Mycobacterium smegmatis (strain ATCC 700084 / mc(2)155) GN=rho PE=3 SV=1
A0QNY8	MSMEG_0211		84 kDa	3	ABC transporter, ATP-binding protein OS=Mycobacterium smegmatis (strain ATCC 700084 / mc(2)155) GN=MSMEG_0211 PE=4 SV=1
P9WFL1	Rv0004		20 kDa	2	UPF0232 protein Rv0004 OS=Mycobacterium tuberculosis (strain ATCC 25618 / H37Rv) GN=Rv0004 PE=3 SV=1
A0QUE0	MSMEG_2174		81 kDa	2	DNA helicase OS=Mycobacterium smegmatis (strain ATCC 700084 / mc(2)155) GN=MSMEG_2174 PE=3 SV=1
A0R5R6	MSMEG_6285	dnaX	70 kDa	1	DNA polymerase III gamma/tau subunit OS=Mycobacterium smegmatis (strain ATCC 700084 / mc(2)155) GN=dnaX PE=4 SV=1
A0QZ84 (+1)	MSMEG_3934		82 kDa	1	Phosphoenolpyruvate synthase OS=Mycobacterium smegmatis (strain ATCC 700084 / mc(2)155) GN=MSMEG_3934 PE=3 SV=1
A0QNH5 (+1)	MSMEG_0045		87 kDa	1	Uncharacterized protein OS=Mycobacterium smegmatis (strain ATCC 700084 / mc(2)155) GN=MSMEG_0045 PE=4 SV=1
Band: CS10-3 (~100kDa)
Uniprot Accession Number	gene #	alternative name	Molecular Weight	Exclusive Unique Peptide Count	protein description
A0R574	MSMEG_6091	ClpC1	94 kDa	16	ATP-dependent Clp protease ATP-binding subunit ClpC1 OS=Mycobacterium smegmatis (strain ATCC 700084 / mc(2)155) GN=clpC1 PE=3 SV=1
P48354	MSMEG_0006	gyrA	93 kDa	10	DNA gyrase subunit A OS=Mycobacterium smegmatis (strain ATCC 700084 / mc(2)155) GN=gyrA PE=1 SV=1
A0QYZ2	MSMEG_3839	polA	100 kDa	9	DNA polymerase I OS=Mycobacterium smegmatis (strain ATCC 700084 / mc(2)155) GN=polA PE=3 SV=1
A0QWQ4	MSMEG_3025	alaS	97 kDa	4	Alanine--tRNA ligase OS=Mycobacterium smegmatis (strain ATCC 700084 / mc(2)155) GN=alaS PE=1 SV=1
A0QP27	MSMEG_0250	mmpL3	109 kDa	3	Drug exporters of the RND superfamily-like protein OS=Mycobacterium smegmatis (strain ATCC 700084 / mc(2)155) GN=mmpL3 PE=4 SV=1
A0QYT3	MSMEG_3777	pheT	89 kDa	3	Phenylalanine--tRNA ligase beta subunit OS=Mycobacterium smegmatis (strain ATCC 700084 / mc(2)155) GN=pheT PE=3 SV=1
A0QWX4	MSMEG_3097	ppc	103 kDa	3	Phosphoenolpyruvate carboxylase OS=Mycobacterium smegmatis (strain ATCC 700084 / mc(2)155) GN=ppc PE=1 SV=1
P9WFL1	Rv0004		20 kDa	2	UPF0232 protein Rv0004 OS=Mycobacterium tuberculosis (strain ATCC 25618 / H37Rv) GN=Rv0004 PE=3 SV=1
A0QSD7	MSMEG_1442	rpsC	30 kDa	2	30S ribosomal protein S3 OS=Mycobacterium smegmatis (strain ATCC 700084 / mc(2)155) GN=rpsC PE=3 SV=1
A0R0B0	MSMEG_4323	aceE	103 kDa	2	Pyruvate dehydrogenase E1 component OS=Mycobacterium smegmatis (strain ATCC 700084 / mc(2)155) GN=aceE PE=1 SV=1
A0R2I4 (+1)	MSMEG_5126		95 kDa	2	FO synthase OS=Mycobacterium smegmatis (strain ATCC 700084 / mc(2)155) GN=MSMEG_5126 PE=3 SV=1
A0QSD4	MSMEG_1439	rplB	30 kDa	1	50S ribosomal protein L2 OS=Mycobacterium smegmatis (strain ATCC 700084 / mc(2)155) GN=rplB PE=1 SV=1
A0QVQ5	MSMEG_2656	pnp	81 kDa	1	Polyribonucleotide nucleotidyltransferase OS=Mycobacterium smegmatis (strain ATCC 700084 / mc(2)155) GN=pnp PE=1 SV=1
A0R0B6	MSMEG_4329	accD6	50 kDa	1	Acetyl/propionyl-CoA carboxylase (Beta subunit) AccD6 OS=Mycobacterium smegmatis (strain ATCC 700084 / mc(2)155) GN=accD6 PE=4 SV=1
A0R1H7	MSMEG_4757		330 kDa	1	Fatty acid synthase OS=Mycobacterium smegmatis (strain ATCC 700084 / mc(2)155) GN=MSMEG_4757 PE=1 SV=1
I7G9M1	MSMEG_2839	MSMEI_2765	86 kDa	1	Putative RNA binding protein, contains S1 domain (Putative transcriptional accessory protein, RNA binding) OS=Mycobacterium smegmatis (strain ATCC 700084 / mc(2)155) GN=MSMEI_2765 PE=4 SV=1
A0R072	MSMEG_4283	sucB	61 kDa	1	Dihydrolipoamide acetyltransferase component of pyruvate dehydrogenase complex OS=Mycobacterium smegmatis (strain ATCC 700084 / mc(2)155) GN=sucB PE=3 SV=1
A0QYF6	MSMEG_3641		81 kDa	1	Uncharacterized protein OS=Mycobacterium smegmatis (strain ATCC 700084 / mc(2)155) GN=MSMEG_3641 PE=4 SV=1
A0QRY7	MSMEG_1285		88 kDa	1	SEC-C motif domain protein OS=Mycobacterium smegmatis (strain ATCC 700084 / mc(2)155) GN=MSMEG_1285 PE=4 SV=1
A0R1B3	MSMEG_4690	pepN	94 kDa	1	Aminopeptidase G Metallo peptidase MEROPS family M01 OS=Mycobacterium smegmatis (strain ATCC 700084 / mc(2)155) GN=pepN PE=4 SV=1
